# Supplementary material for: Chronic Study on Brainwave Authentication in a Real-Life Setting: An LSTM-Based Bagging Approach
Source: Biosensors (Basel). 2021 Oct 18;11(10):404. doi: 10.3390/bios11100404 (PMC8533875; doi:10.3390/bios11100404)
Supplement: Supplementary file 1 [file biosensors-11-00404-s001.zip]

Archive with 1 entries (1 files):
- biosensors-1332051-supplementary.pdf
